# Supplementary material for: When revealed after the fact, selfish intentions undermine prosocial actions in 5-year-olds
Source: PLoS One. 2026 Mar 18;21(3):e0344731. doi: 10.1371/journal.pone.0344731 (PMC12998847; doi:10.1371/journal.pone.0344731)
Supplement: S1 File — All data are reported. (XLSX) [file pone.0344731.s001.xlsx]

## Sheet: Included by condition
Condition	Gender	Participant #	Liking - ice cream	Liking - ice cream w dirt	Liking - Sam	Forced partner choice	Reciprocity	Commitment Step ended
Undermine	M	1a	7	1	4	Alex	Keep	2nd
Undermine	M	1b	7	1	7	Alex	Keep	1st
Undermine	M	1c	7	1	7	Alex	Sam	3rd
Undermine	M	3	7	1	6	Sam	Sam	3rd
Undermine	M	8	7	1	7	Sam	Sam	3rd
Undermine	M	10	7	1	7	Alex	Keep	1st
Undermine	M	21	7	1	7	Sam	Sam	1st
Undermine	M	23	7	1	5	Alex	Sam	2nd
Undermine	M	39	7	1	7	Sam	Sam	5th
Undermine	M	41	5	1	5	Alex	Sam	1st
Undermine	M	50	7	1	7	Sam	Sam	7th
Undermine	M	55	7	1	7	Sam	Sam	4th
Undermine	F	1	7	1	5	Sam	Sam	2nd
Undermine	F	4	7	1	6	Alex	Keep	5th
Undermine	F	6	7	1	7	Sam	Sam	1st
Undermine	F	14	7	1	7	Alex	Sam	4th
Undermine	F	16	7	1	7	Sam	Sam	2nd
Undermine	F	19	5	1	6	Alex	Sam	4th
Undermine	F	25	7	1	7	Alex	Keep	3rd
Undermine	F	32	7	1	7	Alex	Sam	3rd
Undermine	F	34	7	1	4	Alex	Keep	1st
Undermine	F	36	7	1	7	Alex	Sam	5th
Undermine	F	43	7	1	7	Sam	Sam	5th
Undermine	F	49	7	1	6	Sam	Keep	3rd
Neutral	M	7	7	1	7	Sam	Sam	3rd
Neutral	M	9	7	1	7	Sam	Sam	7th
Neutral	M	20	7	1	5	Sam	Sam	5th
Neutral	M	24	7	1	4	Alex	Sam	3rd
Neutral	M	30	6	1	6	Alex	Sam	3rd
Neutral	M	33	6	2	5	Alex	Sam	1st
Neutral	M	38	7	1	3	Sam	Sam	3rd
Neutral	M	40	7	1	7	Sam	Sam	3rd
Neutral	M	42	7	1	7	Alex	Sam	1st
Neutral	M	47	7	1	7	Sam	Sam	7th
Neutral	M	53	7	1	5	Alex	Sam	4th
Neutral	F	54	7	1	7	Sam	Sam	7th
Neutral	F	2	7	1	7	Alex	Sam	1st
Neutral	F	11	7	1	7	Sam	Sam	2nd
Neutral	F	13	7	1	7	Sam	Sam	3rd
Neutral	F	15	7	1	5	Alex	Sam	3rd
Neutral	F	18	7	1	7	Sam	Sam	6th
Neutral	F	22	7	1	7	Sam	Sam	3rd
Neutral	F	28	7	1	7	Sam	Sam	4th
Neutral	F	31	7	1	7	Sam	Sam	1st
Neutral	F	35	7	1	7	Sam	Sam	3rd
Neutral	F	44	7	1	7	Sam	Sam	7th
Neutral	F	48	7	1	4	Sam	Sam	3rd
Neutral	F	51	7	1	6	Alex	Sam	1st
